# Supplementary material for: Genomic architecture and prediction of censored time-to-event phenotypes with a Bayesian genome-wide analysis
Source: Nat Commun. 2021 Apr 20;12:2337. doi: 10.1038/s41467-021-22538-w (PMC8058085; doi:10.1038/s41467-021-22538-w)
Supplement: Supplementary file 4 — Source Data [file 41467_2021_22538_MOESM4_ESM.xlsx]

## Sheet: Figure 1a
scenario

## Sheet: Figure 1b
precision_vec

## Sheet: Figure 1c
theta

## Sheet: Figure 1d
theta

## Sheet: Figure 1e
pip

## Sheet: Figure 1f
pip

## Sheet: Figure 2a
0.00001

## Sheet: Figure 2b
variable

## Sheet: Figure 2c
MAF

## Sheet: Figure 2d
MAF

[truncated: 21 more sheets: Figure 2e, Figure 3a, Figure 3b, Figure 3c, Figure 3d, Figure 4a, Figure 4b, Figure 4c, Figure 4d, Figure S1a, Figure S1b, Figure S2, Figure S3a, Figure S3b, Figure S8, Figure S9, Figure S10, Figure S11a, Figure S11b, Figure S12 …]
